# Supplementary material for: Pitfalls in using phenanthroline to study the causal relationship between promoter nucleosome acetylation and transcription
Source: Nat Commun. 2022 Jun 29;13:3726. doi: 10.1038/s41467-022-30350-3 (PMC9242984; doi:10.1038/s41467-022-30350-3)
Supplement: Supplementary file 2 — Supplementary data 1 [file 41467_2022_30350_MOESM2_ESM.xlsx]

## Sheet: Feuil1
Genes that are the most downregulated following 1,10-pt treatment.						Genes that are upregulated or the least affected following 1,10-pt treatment.
name		Gene Ontlogy	p-value			name		Gene Ontlogy	p-value
YLR105C		cytoplasmic translation	3.37338e-07			YFR016C		'de novo' protein folding	0.00224447
YML103C		ribosomal large subunit biogenesis	0.00103824			YPL082C		protein refolding	0.00391124
YMR014W		organelle assembly	0.00313743			YLR327C		glycolytic process	0.0050724
YHR132W-A		ribosome biogenesis	0.00435625			YMR265C		ATP generation from ADP	0.0050724
YML102W						YKL060C
YCL038C						YLR226W
YNL138W-A						YFL051C
YPR091C						YPR157W
YOL001W						YEL044W
YGL031C						YPL135W
YOL002C						YHL046C
YDL074C						YPL240C
YOL076W						YPL239W
YPL202C						YKR098C
YDR299W						YBR162W-A
YBR230C						YOL082W
YDL015C						YER137C
YHR203C						YOL086C
YJL176C						YOR303W
YML063W						YIL013C
YNL189W						YOR071C
YDR462W						YHR174W
YCL036W						YOR032C
YFR031C-A						YOR107W
YML107C						YGR138C
YOL040C						YLL029W
YBL027W						YER145C
YIL134W						YAL005C
YLR264W						YLR225C
YBR217W						YJL115W
YCL037C						YLR108C
YOL061W						YLR109W
YNL118C						YML075C
YDR296W						YAR035W
YJL177W						YOL060C
YGL123W						YML091C
YPR055W						YMR186W
YDL052C						YOR204W
YMR218C						YGR146C
YNL011C						YLL012W
YHR073W						YMR325W
YOR168W						YGR197C
YMR053C						YLL028W
YOR172W						YOR230W
YNL312W						YNL079C
YMR089C						YPR158W
YGR223C						YHR127W
YER156C						YBL016W
YGL166W						YKL062W
YER157W						YLR399C
YKR062W						YER177W
YKL210W						YAL029C
YDR524W-C						YLR055C
YDL075W						YHR150W
YDR373W						YDR258C
YAL036C						YKR099W
YOR217W						YHR149C
YER126C						YGR198W
YGL189C						YBR067C
YKL213C						YER103W
YLR439W						YMR011W
YBR193C						YDL138W
YMR160W						YGR249W
YDL134C						YKL043W
YDR320C						YOR348C
YDL208W						YAL038W
YDR370C						YDR047W
YDR434W						YMR083W
YKL004W						YIL057C
YLR422W						YDR043C
YPL204W						YBR083W
YBR188C						YGL145W
YGR072W						YGL146C
YFR037C						YMR319C
YER127W						YNL124W
YLR387C						YMR191W
YOR260W						YDR171W
YDL209C						YBR151W
YPL206C						YER035W
YPL212C						YLR259C
YBL090W						YMR322C
YLR388W						YPL026C
YGR057C						YGR281W
YOL144W						YPL250C
YKL099C						YER037W
YGR150C						YMR190C
YDR321W						YBR007C
YNL313C						YDR343C
YOR150W						YHR092C
YDL051W						YBR150C
YPL010W						YGL253W
YPR022C						YGR211W
YPL094C						YMR323W
YNL010W						YEL040W
YHL018W						YIL011W
YDR229W						YNL067W
YOR281C						YBL017C
YML086C						YNL339C
YOR164C						YDL020C
YCR020C-A						YNL125C
YFR021W						YER045C
YLR419W						YKL008C
YGL188C-A						YGR086C
YNL139C						YPR009W
YIL148W						YGR143W
YEL001C						YFL027C
YBR187W						YGR142W
YKR059W						YMR108W
YNL323W						YBR101C
YEL049W						YGR210C
YOL077C						YMR205C
YIL069C						YIL056W
YIL052C						YGR161C
YDL014W						YGL158W
YJL189W						YDR277C
YMR142C						YER054C
YGR058W						YFL016C
YHR129C						YPR015C
YER007C-A						YDR011W
YDR025W						YJR009C
YGL064C						YGR161W-C
YOL038W
YJL129C
YHR132C
YOR221C
YLL045C
YIL079C
YPR188C
YNL062C
YPL146C
YFR038W
YAL042W
YPL059W
YML046W
YDR219C
YPL167C
YGL106W
YNL297C
YGL107C
YML021C
YER068W
YOR149C
YHR020W
YNL325C
YGL090W
YJL122W
YLR016C
YJR123W
YLR247C
YIL078W
YHR108W
YJL087C
YGL150C
YDR372C
YGL091C
YBL051C
YDR436W
YNL199C
YDR450W
YBR235W
YPL046C
YGL087C
YFL047W
YLR209C
YIL133C
YDL144C
YDR191W
YMR228W
YGR221C
YPL018W
YDR295C
YGL019W
YOL103W
YAL030W
YLR048W
YPL012W
YDL205C
YDR298C
YBL079W
YBL103C
YOR330C
					YOR222W
					YGR217W
					YML064C
					YNL001W
					YPR189W
					YOR283W
					YLR324W
					YBR111W-A
					YMR197C
					YIL042C
					YGL148W
					YLR017W
					YHR021C
					YGL234W
					YDL160C-A
					YPR010C
					YOR194C
					YDR435C
					YNL002C
					YKL090W
					YJL174W
					YOL107W
					YML082W
					YDR350C
					YBR191W
					YPR023C
					YDL099W
					YLR199C
					YGR081C
					YGR128C
					YFR006W
					YHR097C
					YBL039W-B
					YDL225W
					YFL013C
					YPL063W
					YJR144W
					YDR513W
					YGR199W
					YEL009C
					YMR212C
					YJR058C
					YOL127W
					YOL062C
					YLR383W
					YMR024W
					YDR200C
					YGL236C
					YLR323C
					YBR110W
					YGR186W
					YBR080C
					YLL022C
					YNL295W
					YLR243W
					YMR029C
					YHR052W
					YLL009C
					YOR039W
					YIL018W
					YKL006W
					YJR103W
					YKR094C
					YAL035W
					YPL008W
					YGL139W
					YDR177W
					YNL306W
					YOL088C
					YLR210W
					YOR261C
					YPL093W
					YKL002W
					YPL001W
					YDR181C
					YBR146W
					YBR216C
					YNL315C
					YDR469W
					YDR381C-A
					YHR143W-A
					YGL195W
					YCR020W-B
					YOR171C
					YER119C
					YNL307C
					YJR040W
