# Supplementary material for: Pitfalls in using phenanthroline to study the causal relationship between promoter nucleosome acetylation and transcription
Source: Nat Commun. 2022 Jun 29;13:3726. doi: 10.1038/s41467-022-30350-3 (PMC9242984; doi:10.1038/s41467-022-30350-3)
Supplement: Supplementary file 3 — Supplementary data 2 [file 41467_2022_30350_MOESM3_ESM.xlsx]

## Sheet: Feuil1
Epl1 binding decrease					Epl1 binding fold Change increase
name	category	Gene Ontlogy	P-value		name	category	Gene Ontlogy
YEL007W		cytoplasmic translation	2.85875e-99		YML091C		No Enrichment Found
YHL033C	RPG	translational elongation	3.66619e-42		YDL085W
YDL070W		translation	1.60383e-38		YGL125W
YHR009C		peptide biosynthetic process	2.92641e-38		YAL040C
YHR010W	RPG	peptide metabolic process	7.19753e-37		YBL079W
YPR102C	RPG	amide biosynthetic process	2.9785e-36		YER065C
YPR103W		cellular amide metabolic process	3.0153e-33		YPL116W
YGR117C		organonitrogen compound biosynthetic process	1.05352e-27		YNL014W
YGR118W		ribosome biogenesis	2.59752e-21		YMR202W
YDL147W		cellular protein metabolic process	3.26158e-19		YBR083W
YOR292C		ribonucleoprotein complex biogenesis	4.64223e-18		YNL077W	HSF1
YOR293W	RPG	protein metabolic process	8.91393e-18		YMR305C
YDL072C		cellular nitrogen compound biosynthetic process	2.62038e-17		YLL039C	HSF1
YKL006W	RPG	cellular macromolecule biosynthetic process	3.26704e-17		YDR076W
YDL148C		macromolecule biosynthetic process	4.60293e-17		YJL035C
YGL123W	RPG	ribosome assembly	5.36325e-16		YEL017C-A
YMR143W	RPG	organonitrogen compound metabolic process	5.371e-14		YEL017W
YMR142C	RPG	cellular biosynthetic process	5.76407e-13		YMR094W
YBR048W	RPG	organic substance biosynthetic process	8.3376e-13		YJL034W	HSF1
YMR230W	RPG	biosynthetic process	1.81004e-12		YIR016W
YER102W	RPG	ribosomal small subunit biogenesis	2.72398e-12		YPL024W
YGR034W	RPG	rRNA export from nucleus	8.15069e-12		YFL014W	HSF1
YOL031C		rRNA transport	8.15069e-12		YDR171W	HSF1
YPL249C-A		cellular macromolecule metabolic process	8.66359e-12		YFL016C	HSF1
YOR234C	RPG	ribosomal large subunit biogenesis	1.19693e-11		YJR062C
YHR021W-A		gene expression	3.92907e-11		YER017C
YHR021C	RPG	ribosomal small subunit assembly	7.23558e-10		YJR104C
YOL128C		maturation of SSU-rRNA	9.53999e-10		YFR017C
YIL018W	RPG	maturation of SSU-rRNA from tricistronic rRNA transcript (SSU-rRNA, 5.8S rRNA, LSU-rRNA)	1.97649e-09		YNL339C
YOL127W	RPG	organelle assembly	1.99973e-09		YLR077W
YIL149C		rRNA processing	6.36306e-09		YGR161C	HSF1
YIL148W	RPG	rRNA metabolic process	1.55664e-08		YHR033W
YLR047C		cellular nitrogen compound metabolic process	1.75994e-08		YKL052C
YBR189W	RPG	macromolecule metabolic process	1.42105e-07		YGR161W-C
YLR048W	RPG	ribonucleoprotein complex subunit organization	1.59145e-07		YLR299W
YNL069C	RPG	ribonucleoprotein complex assembly	2.91583e-07		YOR247W
YBR188C		ncRNA export from nucleus	1.95723e-06		YOR246C
YLR287C-A		nitrogen compound metabolic process	2.01666e-06		YJR120W
YCR031C	RPG	rRNA-containing ribonucleoprotein complex export from nucleus	3.83249e-06		YOR153W
YAL003W		cellular component biogenesis	3.46135e-05		YOR084W
YIL094C		ncRNA processing	0.000126899		YER088C
YLR448W	RPG	ribosomal large subunit assembly	0.000158426		YJL133W
YHR141C		primary metabolic process	0.000692189		YBL078C
YLR167W		cellular metabolic process	0.00162067		YPL117C
YBR181C	RPG	organic substance metabolic process	0.00254952		YMR017W
YJR145C	RPG	ribonucleoprotein complex localization	0.0026346		YLL028W
YPR131C		lysine biosynthetic process via aminoadipic acid	0.00279392		YMR016C
YPR132W	RPG	maturation of LSU-rRNA	0.00314214		YHR184W
YDR471W	RPG	ncRNA metabolic process	0.00468884		YMR108W
YDR470C		ribonucleoprotein complex export from nucleus	0.00715708		YAL002W
YER056C-A	RPG	metabolic process	0.00831333		YPL265W
YLL027W		lysine biosynthetic process	0.0110641		YPL126W
YDR156W		lysine metabolic process	0.0198381		YER137C
YMR013C		nuclear export	0.0223513		YPR036W-A	HSF1
YOL039W	RPG				YDR151C	HSF1
YOL040C	RPG				YDR152W
YJL136C	RPG				YDR216W
YFL023W					YPL189C-A
YDL130W	RPG				YPR073C
YML025C					YPL189W
YML024W	RPG				YGR067C
YGL071W					YNL037C
YER074W	RPG				YML058W-A
YHL015W	RPG				YJR115W
YIL052C	RPG				YFR033C
YKL113C					YPR151C
YGL103W					YDR018C
YLR278C					YKL182W
YGR213C					YPL137C
YGL135W	RPG				YGL062W
YGL136C					YPL135W
YDR234W					YHR152W
YDR451C					YHR151C
YKL112W					YML059C
YPL143W	RPG				YOR065W
YDR233C					YOR064C
YDR452W					YOL060C
YFR031C-A	RPG				YOR324C
YOR298C-A	HSF				YJL141C
YHR200W					YOR326W
YIL133C	RPG				YJL140W
YOR184W					YOR349W
YOR182C	RPG				YHR175W
YGL031C	RPG				YMR070W
YGR148C	RPG				YHR149C
YJL191W					YHR150W
YBR191W	RPG				YPR184W
YGL030W	RPG				YJR048W
YJL192C					YCR084C
YJL190C	RPG				YMR302C
YNR050C					YKL103C
YJL189W	RPG				YGR169C-A
YPR042C					YGR170W
YGR214W					YFR040W
YOR058C					YFR039C
YPR043W	RPG				YGL229C
YJR123W	RPG				YGL228W
YJR092W					YPR065W
YJL177W	RPG				YNR018W
YJL178C					YGL055W
YBR115C					YGL056C
YLR406C					YEL063C
YDR525W-A					YAL028W
YDR524C-B					YAL029C
YML064C					YCR073W-A
YHR203C	RPG				YCR073C
YML063W	RPG				YGL012W
YDR524C					YGL013C
YHR204W					YBL032W
YIR034C					YBL033C
YEL054C	RPG				YMR145C
YDR450W					YLR094C
YBR078W					YDR492W
YNL313C					YDR490C
YBR077C					YKR080W
YBL071W-A					YMR171C
YER116C					YMR172W
YOR096W	RPG				YLL013C
YER131W	RPG				YLL012W
YBL072C	RPG				YMR240C
YBL071C-B					YMR241W
YER117W	RPG				YMR313C
YPL090C	RPG				YMR314W
YLL024C	HSF				YDL231C
YOL120C	RPG				YDL230W
YOR272W					YML007W
YER094C					YKR089C
YNL307C					YKR090W
YDR034C					YBR151W
YOR312C	RPG				YBR150C
YLL045C	RPG				YLR055C
YML073C	RPG				YLR056W
YNL302C	RPG
YDR472W
YDR418W	RPG
YOR315W
YGL076C	RPG
YDL191W	RPG
YML026C	RPG
YDL133W
YER095W
YDL133C-A
YDL003W
YDL075W	RPG
YDL076C
YGR027C
YBL093C
YLR110C
YDL061C
YBL092W	RPG
YDR064W	RPG
YLR333C	RPG
YBR118W
YDL060W
YBL028C
YBL027W	RPG
YIL134W
YOR271C
YNL268W
YDL082W	RPG
YLR183C
YGL189C	RPG
YJL176C
YBR085W
YCL042W
YDL083C	RPG
YBR084C-A	RPG
YLR185W
YLR216C	HSF
YJR091C
YMR194W	RPG
YDR500C	RPG
YDR501W
YDR333C
YDL095W
YER081W
YNL102W
YNL178W	RPG
YNL289W
YBR162C
YDR406W
YOL121C	RPG
YPR124W
YNL063W
YKR094C	RPG
YGL188C-A
YMR242C	RPG
YNL065W
YNL064C	HSF
YDL020C	HSF
YER130C
YFL004W
YFR004W
YLR325C	RPG
YGR253C
YDR448W
YDR447C	RPG
YFR032C
YPL019C
YNL162W
YCR092C
YPL131W	RPG
YIL069C	RPG
YDR225W
YDR025W	RPG
YGR268C
YKL016C
YOR025W
YLR388W
YLR387C
YPL017C
YOR074C
YNL312W
YNL322C
YPL240C	HSF
YOR063W	RPG
YOR369C
YKL180W	RPG
YNL067W
YCR065W
YHR142W
YLR061W	RPG
YGR085C
YJR045C	HSF
YDR214W	HSF
YLR259C	HSF
YGL147C	RPG
YOR222W
YER055C
YLR177W
YKL185W
YBL087C	RPG
YFL021W
YDR155C	HSF
YMR275C
YDL073W
YDR188W
YMR038C
YLR300W
YNL145W
YOR023C
YNL272C
YNL288W
YKL175W
YMR186W	HSF
YBR101C	HSF
YHR136C
YFL034W
YJL186W
YFL034C-A	RPG
YLR314C
YBR025C
YOR355W
YGR149W
YGL190C
YGL006W-A
YGR014W
YDL055C
YER112W
YLR104W
YGR240C
YOL100W
YKL156W	RPG
YIL127C
YLR074C
YBR182C-A
YLR075W
YER035W	HSF
YIR001C
YLR030W
YCL057W
YDR247W
YNL125C
YDR408C
YDR325W
YGR192C	HSF
YNL006W
YNL007C	HSF
YDL186W
YKL183C-A
YOR027W	HSF
YER037W
YER036C	HSF
YOL055C
YLR390W
YBL005W
YLR029C	RPG
YGR270W
YBL006C
YGR033C
YFR032C-A	RPG
YDR363W
YER111C
YBR041W
YDR362C
YDL188C
YPL036W
YJL117W
YCL048W
YNL185C
YGL148W
YDL136W	RPG
YDR125C
YGL023C
YDR385W
YDL182W
YDL184C
YBR090C
YLR263W
YLR176C
YGL126W
YLR441C
